# Supplementary material for: Pattern Recognition of Pyrolysis Bio-Oils by GC×GC-TOFMS with Tile-Based Feature Selection and Principal Component Analysis
Source: ACS Meas Sci Au. 2025 Aug 25;5(5):687–94. doi: 10.1021/acsmeasuresciau.5c00061 (PMC12532054; doi:10.1021/acsmeasuresciau.5c00061)
Supplement: Supplementary file 1 [file tg5c00061_si_001.xlsx]

## Sheet: Supporting Information
Pattern Recognition of Pyrolysis Bio-Oils by GC×GC-TOFMS with Tile-Based Feature Selection and Principal Component Analysis
Anna Clara de Freitas Couto,1,2 Marília Gabriela Pereira, 3 Wenes Silva,4 Tarcísio M. Santos,4 Jhonattas C. Carregosa,4 Julian E. B. Castiblanco,1,2 Jandyson Machado Santos,3 Alberto Wisniewski Jr,4 Leandro Wang Hantao 1,2,*
1Instituto de Química, Universidade Estadual de Campinas, Campinas, 13083-862, Brasil.
2Instituto Nacional de Ciência e Tecnologia (INCTBio), Campinas, 13083-862, Brasil.
3Departamento de Química, Universidade Federal Rural de Pernambuco, Recife, 52171-900, Brasil.
4 Grupo de Pesquisa em Petróleo e Energia de Biomassa, Departamento de Química, Universidade Federal de Sergipe, São Cristóvão, 49100-000, Brasil.

## Sheet: Table S1
Table S1 - Table of putatively identified compounds through peak table approach for sugarcane straw and bagasse bio-oil
Name	Formula	CAS	ID Level	F-ratio	Intensity
					Straw	Bagasse
9,12-octadecadienoic acid, methyl ester	C19H34O2	2462-85-3	2	1.07812e+06	3.9182e+07	2.0322e+06
methyl octadecanoate	C19H38O2	112-61-8	2	177157	7.03967e+06	545945
9-octadecenoic acid, methyl ester	C19H36O2	112-62-9	2	70113.5	1.91916e+07	1.32652e+06
nonadecane	C19H40	629-92-5	3	17774.4	1.19658e+07	3.77687e+06
benzosulfonazole	C7H5NS	95-16-9	3	17712.9	1.44784e+07	588551
9,12,15-octadecatrienoic acid, methyl ester	C19H32O2	301-00-8	2	15058.1	4.64393e+06	193843
benzofuran, 2,3-dihydro-	C8H8O	496-16-2	2	446.685	1.47464e+08	3.59144e+08
hexadecanoic acid, methyl ester	C17H34O2	112-39-0	2	11569.8	2.61997e+07	2.59914e+06
pentatriacontane	C35H72	630-07-9	3	9744.85	3.34776e+06	1.08898e+06
pentadecane, 2,6,10-trimethyl-	C18H38	3892-00-0	3	9628.1	1.31598e+06	352354
levoglucosenone	C6H6O3	37112-31-5	2	9008.77	1.58803e+06	3.62731e+06
butanol	C4H10O	71-36-3	3	2753.79	4.70983e+07	1.96141e+07
2-butene-1,4-diol	C4H8O2	110-64-5	3	34.8218	2.63771e+07	3.77899e+07
hexatriacontane	C36H74	630-06-8	3	5771.91	6.76152e+06	1.79783e+06
eicosane	C20H42	112-95-8	3	4406.87	3.90827e+06	972124
butanol, 4-chloro-	C4H9ClO	928-51-8	3	365.705	6.31509e+06	2.71942e+06
benzofuran, 2-methyl-	C9H8O	4265-25-2	2	1443.88	4.12377e+06	5.42541e+06
heptadecane, 2,6,10,15-tetramethyl-	C21H44	54833-48-6	3	2907.25	3.32446e+06	465986
octacosane	C28H58	630-02-4	3	5265.16	2.37065e+06	390774
heptatriacontane	C37H76	7194-84-5	3	2725.97	1.55813e+06	463445
ethylene glycol	C2H6O2	107-21-1	2	2716.56	1.92717e+06	266842
hentriacontane	C31H64	630-04-6	3	2686.9	5.90465e+06	1.72559e+06
5-acetoxymethylfurfural	C8H8O4	10551-58-3	2	2183.04	429400	1.63033e+06
heptacosane	C27H56	593-49-7	3	2099.98	2.15993e+06	613091
hexacosane	C26H54	630-01-3	3	2988.71	2.06262e+06	818451
octadecane	C18H38	593-45-3	3	2033.6	1.74075e+06	711063
neophytadiene	C20H38	504-96-1	2	1890.29	562242	33004.4
heptadecane	C17H36	629-78-7	3	1795.05	2.83005e+06	1.64242e+06
tetracosane	C24H50	646-31-1	3	14259.3	1.99482e+06	517210
1-dodecanol, 3,7,11-trimethyl-	C15H32O	6750-34-1	3	1506.66	732907	68192.1
1-docosene	C22H44	1599-67-3	2	408.389	1.73046e+06	619303
syringol, 4-methyl	C9H12O3	6638-5-7	3	1280.64	4.19451e+06	1.25957e+07
trichloroacetic acid, hexadecyl ester	C18H33Cl3O2	74339-54-1	3	333.233	1.44653e+06	618024
syringol, 4-(2-propenyl)-	C11H14O3	6627-88-9	2	1162.81	496831	1.45722e+06
pyran-4-one, 2,3-dihydro-3,5-dihydroxy-6-methyl-	C6H8O4	28564-83-2	2	1054.92	2.9253e+06	6.16532e+06
5-hydroxymethylfurfural	C6H6O3	67-47-0	3	1049.24	4.21374e+06	5.10588e+07
catechol, 3-methoxy-	C7H8O3	934-00-9	2	844.629	1.2277e+06	6.75473e+06
benzene, pentyl-	C11H16	538-68-1	2	766.257	509201	871028
tetratriacontane	C34H70	14167-59-0	3	1551.72	1.22842e+06	293704
syringol, 4-ethyl	C10H14O3	14059-92-8	2	654.648	2.1957e+06	5.45832e+06
furfuryl alcohol	C5H6O2	98-00-0	3	547.953	1.17771e+07	6.71317e+06
syringol, 4-propenyl	C11H14O3	20675-95-0	2	534.008	1.99371e+06	4.79051e+06
octadecane, 2-methyl-	C19H40	1560-88-9	3	3077.36	1.17572e+06	385007
cyclohexane, nonadecyl-	C25H50	22349-03-7	3	2087.44	1.04417e+06	130302
toluene, 3,5-dimethoxy-	C9H12O2	4179-19-5	3	401.321	444796	1.04888e+06
syringol	C8H10O3	91-10-1	3	397.149	1.46405e+07	3.84703e+07
phytone	C18H36O	502-69-2	3	1169.5	834363	91651.3
hexadecane	C16H34	544-76-3	3	359.908	1.62895e+06	802889
decane, 2,4,6-trimethyl-	C13H28	62108-27-4	2	20.9909	630063	737871
phenol, 4-vinyl-	C8H8O	2628-17-3	2	295.32	3.28034e+06	5.2772e+06
guaiacol, 4-vinyl-	C9H10O2	7786-61-0	2	294.979	3.37974e+07	4.11493e+07
dodecane, 2-methyl-	C13H28	1560-97-0	3	283.783	573984	300189
1,4:3,6-dianhydro-alpha-d-glucopyranose	C6H8O4	-	2	231.85	2.88795e+07	3.94538e+07
syringol, 4-ethenyl	C10H12O3	28343-22-8	2	181.66	4.61266e+06	9.98773e+06
tetradecene	C14H28	1120-36-1	3	179.839	794327	373886
dodecane, 2,6,10-trimethyl-	C15H32	3891-98-3	3	169.593	755537	330041
benzene, 1-ethyl-2,4-dimethyl-	C10H14	874-41-9	2	154.875	929973	1.75272e+06
2,3-anhydro-d-mannosan	C6H8O4	-	3	153.897	7.83485e+06	1.37788e+07
guaiacol	C7H8O2	90-05-1	2	142.881	7.91749e+06	9.56599e+06
creosol	C8H10O2	93-51-6	2	133.901	1.9376e+07	2.28997e+07
syringylacetone	C11H14O4	19037-58-2	2	115.056	589777	1.511e+06
undecane	C11H24	1120-21-4	2	114.684	4.06085e+07	4.78009e+07
tridecane	C13H28	629-50-5	3	95.8513	1.74337e+07	1.90056e+07
levoglucosan	C6H10O5	498-07-7	2	60.9172	3.69004e+07	1.33119e+07
thioglycolic acid	C2H4O2S	68-11-1	2	48.446	1.76345e+08	2.04756e+08
palmitic acid	C16H32O2	57-10-3	2	44.4125	950236	291784
9,12-octadecadienoyl chloride	C18H31ClO	7459-33-8	3	1096.49	368982	37028
catechol	C6H6O2	120-80-9	2	31.4442	2.44004e+06	3.82339e+06
3,7,11,15-tetramethyl-2-hexadecen-1-ol	C20H40O	102608-53-7	3	760.03	312908	55251.6

## Sheet: Table S2
Table S2 - Table of hitlist for tile-based FRA differential features
Name	Formula	CAS	ID Level	Intensity
				Straw	Bagasse
(1-ethyloctyl)cyclohexane	C16H32	13151-74-1	3	0.0226014	0
[2-methylbuta-1,3-dienyl]benzene	C11H12		3	0.0100832	0
[5,5-bis(benzyloxy)-6,6-diallyl-1,1,3,3-tetramethoxy-2,2-binaphthalene-7,7-diyl]-dimethanol	C46H46O8		3	0	0.0642778
1-(1,2-dihydroacenaphthylene-1-yl)cyclohexanol	C18H20O		3	0.0235891	0
1-(2-hydroxy-3-methoxyphenyl)ethanone	C9H10O3	4294532-90-5	3	0	0.0240562
1-(3,5-dimethoxy-4-oxidanyl-phenyl)ethanone	C10H12O4	2478-38-8	3	0	0.0140756
1-(3,5-dimethoxy-4-oxidanyl-phenyl)propan-2-one	C11H14O4		3	0.0226229	0.0727995
1-(methoxymethyl)-4-methyl-naphthalene	C13H14O	71235-76-2	3	0	0.00737567
1,1,3,5-tetramethyl-3-neopentyl-2,3-dihydroindene	C18H28		3	0	0.0301382
1,10-decanediol	C10H22O2	112-47-0	3	0	0.0111575
1,14-tetradecanediol	C14H30O2	19812-64-7	3	0.00666766	0
1,1-dimethoxy-3-(4-nitrophenyl)propan-2-one	C11H13NO5		3	0.19383	0
1,2,3-trimethoxybenzene	C9H12O3	634-36-6	2	0	0.00347594
1,2-benzenedicarboxylic acid, butyl 2-methylpropyl ester	C16H22O4	17851-53-5	3	0	0.0368028
1,2-benzenediol, 3-methoxy-	C7H8O3	934-00-9	3	0.0563888	0.247932
1,2-diacetyl-3-methylene-cyclobutane-1,2-dicarboxylic acid diethyl ester	C15H20O6		3	0.105205	0
1,2-dihydro-1,3-dimethyl-naphthalene	C12H14		3	0.00840945	0
1,3-dimethoxy-2,5-dimethyl-benzene	C10H14O2	21390-25-0	3	0	0.0123499
1,3-dimethyl-6-oxabicyclo(3.1.0)hex-3-en-2-one	C7H8O2		3	0.0289264	0.0249965
1,3-propanediol	C3H8O2	504-63-2	2	0.240806	0.21706
1,4:3,6-dianhydro-d-glucopyranose	C6H8O4		2	1.69822	2.6048
1,4-cyclohexadiene, 1,6,6-trimethyl-3-methylene-	C10H14	94925-96-9	3	0.0319231	0
1,4-methanonaphthalen-9-one, 1,2,3,4-tetrahydro-	C11H10O	6165-88-4	3	0.0811589	0
1,6-anhydro-d-talopyranose	C6H10O5		3	0	0.39767
10-heneicosene	C21H42	95008-11-0	3	0.0355724	0
11,14,17-eicosatrienoic acid, methyl ester	C21H36O2	55682-88-7	3	0	0.00586838
11,14-eicosadienoic acid, methyl ester	C21H38O2	2463-02-7	3	0	0.00997489
12,15-octadecadienoic acid, methyl ester	C19H34O2	57156-97-5	3	0.0133328	0
12-methyltricosane	C24H50		3	0.212058	0
14-(2-oxo-tetrahydrofuran-5-yl)-tetradec-6-en-8-ol	C18H32O3		3	0.0469985	0
17-octadecenoic acid, methyl ester	C19H36O2	18654-84-7	3	0.0475245	0
2,3,4-trimethylphenol	C9H12O		3	0.0314481	0
2,3,5-trimethylphenyl n-methylcarbamate	C11H15NO2	12407-86-2	3	0.0350104	0
2,3-anhydro-d-galactosan	C6H8O4		3	0.040445	0.684836
2,3-anhydro-d-mannosan	C6H8O4		3	0.625905	0.668278
2,3-dihydroxybenzaldehyde	C7H6O3	24677-78-9	3	0.0417489	0.0479286
2,3-dimethoxyphenol	C8H10O3	5150-42-5	3	0	0.0137636
2,3-dimethyl-4-hydroxy-2-butenoic lactone	C6H8O2	1575-46-8	3	0.125943	0
2,3-dimethyl-furan-5-one	C6H8O2	920520-60-1	3	0.452475	0.340572
2,4-diethylphenol	C10H14O	936-89-0	3	0	0.0144059
2,4-dimethoxyphenol	C8H10O3	13330-65-9	3	0	0.0138161
2,4-dimethylcyclopent-4-ene-1,3-dione	C7H8O2		3	0.028797	0.0682049
2,5,9-trimethyldecane	C13H28	62108-22-9	3	0	0.00895412
2,5-bis(tetrahydrofuran)	C8H14O2	1592-33-2	3	0	0.142538
2,5-dioxo-4-(phenylmethyl)-6-[(2,4,5-trimethoxy-3-methylphenyl)methyl]-3-[(2,4,5-trimethoxy-3-methylphenyl)methylidene]-1-piperazinecarboxylic acid 2-methylpropyl ester	C38H46N2O10	113461-82-8	3	0.0116242	0
2,6,10-trimethylpentadecane	C18H38	3892-00-0	3	0.0709368	0
2,6,10-trimethyl-tridecane	C16H34	3891-99-4	3	0.0548149	0.00920686
2,6,8-trimethyldecane	C13H28	62108-26-3	3	0.042349	0.0194803
2,6-di-ethylphenol	C10H14O		3	0.0174055	0.0148008
2,6-dimethoxy-4-propyl-phenol	C11H16O3		3	0	0.0280608
2,6-dimethoxyphenol	C8H10O3	91-10-1	3	0.641304	1.6205
2,6-dimethoxyphenol, 4-methyl-	C9H12O3	638-05-7	3	0.184424	0.462068
2,6-dimethyl octane	C10H22	2051-30-1	3	0	0.0107645
2,6-di-tert-butyl-4-methyl-phenol	C15H24O	128-37-0	3	0.0403171	0
2,8-dioxabicyclo[3.2.1]octan-3-one, 4-methyl-	C7H10O3	113349-69-2	3	0	0.297334
2-acetyl-2-methyltetrahydrofuran	C7H12O2	32318-87-9	3	0	0.12244
2-cyclopenten-1-one, 2-hydroxy-3,4-dimethyl-	C7H10O2	21835-00-7	3	0	0.0312529
2-cyclopenten-1-one, 2-hydroxy-3-propyl-	C8H12O2	25684-04-2	3	0.041764	0.03337
2-dodecene	C12H24	7206-13-5	2	0.0569662	0
2-ethyl-1-dodecanol	C14H30O	19780-33-7	3	0.0308954	0
2-ethyl-3-methylcyclopent-2-enone	C8H12O		3	0.0562629	0.044489
2-ethyl-3-methylphenol	C9H12O		3	0.0754215	0.0790668
2-ethyl-phenol	C8H10O	90-00-6	3	0.460092	0.375848
2-ethynyl-5,5-dimethyl-cyclopent-2-enol	C9H12O		3	0.251788	0
2-hepten-3-ol, 4,5-dimethyl-	C9H18O	55956-37-1	3	0.107705	0.17537
2-hydroxy-2-methylbutyric acid	C5H10O3	739-30-8	3	0.0629519	0
2-hydroxy-3,5-dimethylcyclopent-2-enone	C7H10O2	21834-98-0	2	0.0262796	0.0630262
2-hydroxy-3-mercapto-2,3-dimethylbutanethioic acid	C6H12O2S2		3	0.334907	0.161654
2-hydroxybutyric acid	C4H8O3	5094-24-6	3	0.509736	0
2-methoxy-4-vinyl-phenol	C9H10O2	7786-61-0	2	2.13951	2.18933
2-methoxy-5-methylphenol	C8H10O2	1195-09-1	2	0.101511	0.1082
2-methoxy-6-methylphenol	C8H10O2	2896-67-5	3	0.0843741	0
2-methoxyphenol	C7H8O2	90-05-1	2	3.87235	3.65374
2-methoxyphenol, 4-ethyl-	C9H12O2	2785-89-9	3	0.861845	0.776708
2-methoxyresorcinol	C7H8O3	29267-67-2	2	0.0555252	0
2-methyl-1,8-octanediol	C9H20O2		3	0.0451717	0
2-methyl-4-(o-tolyl)but-3-yn-2-ol	C12H14O		3	0	0.0114806
2-methyl-5-propylnonane	C13H28	31081-17-1	3	0	0.0327175
2-methylazulene	C11H10		3	0.0201067	0.0301485
2-phenyl-3-pentyn-2-ol	C11H12O		3	0.0212664	0
2-propanone, (4-hydroxy-3-methoxyphenyl)-	C10H12O3	2503-46-0	3	0.0789708	0.0451731
2-propyldecanol	C13H28O		3	0.0115885	0
2-propyl-pentanol	C8H18O	58175-57-8	3	0.212547	0.565068
2-thiobarbituric acid	C4H4N2O2S	504-17-6	3	0	0.0179902
2-vinylphenol	C8H8O	695-84-1	3	0.0817104	0.0418235
3-(2-hydroxyphenyl)-2-propenoic acid	C9H8O3	614-60-8	3	0	0.104433
3,3,14-trimethyl-1-oxacyclotetradecane-2,4-dione	C16H28O3		3	0	0.0427152
3,3-dimethylocta-4,7-diene-2,6-dione	C10H14O2		3	0.135817	0.115241
3,4-anhydro-d-galactosan	C6H8O4		3	0.626669	0
3,4-dihydro-4-(1,6-tetrahydro-6-hydroxycycloprop-inden-6-yl)-naphthalenone	C20H18O2	67478-57-3	3	0.017925	0
3,4-dimethoxytoluene	C9H12O2	494-99-5	2	0.05368	0.0615223
3,5-dimethoxytoluene	C9H12O2	4179-19-5	2	0.01721	0.037881
3,6-dimethyldecane	C12H26	17312-53-7	3	0	0.271489
3,6-dimethylundecane	C13H28	17301-28-9	3	0.0263566	0
3,7-dimethyldecane	C12H26	17312-54-8	3	0.0835588	0.0287262
3-[2-phenylperhydropyrrolo[1,2-c]imidazol-3-yl]-2-cyano-5-phenyl-2,3,4,5-tetrahydropyrrole-4-carboxylic acid methyl ester	C25H28N4O2		3	0.133008	0.13786
3-buten-2-ol, 4-[2,6,6-trimethyl-5-(3-methyl-2-butenyl)-1-cyclohexen-1-yl]-	C18H30O	92510-00-4	3	0	0.0371615
3-cyclohexen-1-amine, n,n-dimethyl-2,5,6-triphenyl	C26H27N	42715-10-6	3	2.56796	1.64655
3-eicosene	C20H40	74685-33-9	3	0.0274737	0
3-ethyleicosane	C22H46		3	0.0123013	0.0549371
3-furoic acid	C5H4O3	488-93-7	3	0.025206	0
3-hexene, 3-(1,1-dimethylethyl)-2,2,4-trimethyl-	C13H26	119184-01-9	3	0.136396	0
3-methoxy-5-(4-methoxyphenyl)-1,2,4-trioxollane	C10H12O5	130011-69-7	3	0.0349464	0.0218974
3-methylphenol	C7H8O	108-39-4	3	0.304473	0
3-octadecene	C18H36	7206-19-1	2	0.0393327	0
3-tetradecene	C14H28	41446-67-7	3	0.0249394	0.0264711
4-(2,2-dimethyl-1-(phenylamino)propyl)benzenonitrile	C18H20N2		3	0	0.945198
4-(2-hydroxyphenyl)-2-methyl-3-buten-2-ol	C11H14O2		3	0.016474	0
4,6-dimethyldodecane	C14H30	61141-72-8	3	0	1.32419
4-benzoyloxy-1-(2,6-dimethoxy)phenoxybut-2-ene	C19H20O5		3	0.0138444	0
4-ethenyl-2,6-dimethoxy-phenol	C10H12O3		3	0.00794134	0
4-ethyl-2-methoxy-6-methyl-phenol	C10H14O2		3	0.0221596	0.0250197
4-methyl-decahydronaphthalene	C11H20	2547-27-5	3	0	0.0155498
4-methyl-indanone	C10H10O		3	0.0194259	0
4-methylpentyl-cyclohexane	C12H24	61142-20-9	3	0	0.0102487
4-methylphenol	C7H8O	106-44-5	3	0.263513	0.261021
4-oxy-3,5,5-trimethyl-1,4,6,6-tetrahydropentalen-2-one	C10H16O2		3	0.782616	0
4-propyl-2,3-dihydrofuran	C7H12O		3	0.133777	0
4-vinylphenol	C8H8O	2628-17-3	3	10.0674	19.1198
5-(3-methylphenoxy)methyl-2-amino-1,3,4-thiadiazoles	C10H11N3OS		3	0	1.24134
5-(4-methylphenoxy)methyl-2-amino-1,3,4-thiadiazoles	C10H11N3OS		3	1.03971	0.219932
5,6-dimethyl-indene	C11H12		3	0	0.049136
5,9-dimethylundecene	C13H26		3	0.0309436	0
5-eicosene	C20H40	74685-30-6	2	0.0208751	0
5-ethylbenzene-1,2,3-triol	C8H10O3		3	0	0.01076
5-formyl-2-furyl-methyl acetate	C8H8O4	10551-58-3	3	0	0.0325834
5-hydroxy-6-methyl-2,3-dihydropyran-4-one	C6H8O3		3	0.409129	0.763496
5-hydroxymethylfurfural	C6H6O3	67-47-0	3	0	3.436
5-methyl-2-decene	C11H22	74645-86-6	3	0.0282365	0
5-methyl-4-hexene-1-yl acetate	C9H16O2		3	0.760251	0
5-methyl-4-undecene	C12H24	74630-69-6	3	0.0289166	0
5-methyl-undecene	C12H24	74630-38-9	3	0.0196901	0
5-octadecene	C18H36	7206-21-5	3	0.0304962	0
6,8-dioxabicyclo[3.2.1]octane-2,3,4-triol	C6H10O5		3	0	0.00581581
6,8-dioxabicyclo[3.2.1]octane-2,3,4-triol	C6H10O5		3	0.100562	0.0405277
6-amino-5-cyano-2-methyl-4-(3-nitrophenyl)-pyran-3-carboxylic acid ethyl ester	C16H15N3O5		3	0	0.149827
7,10-hexadecadienoic acid, methyl ester	C17H30O2	16106-03-9	3	0	0.00917612
7,9-diphenyl-10-nitro-(octahydro)-pyrido[1,2]-(1,3)-diazepin-7-ol	C21H23N3O3		3	2.90118	0.0367004
7-ethylidene-8-methylbenzocyclobutane	C11H12		3	0.0109867	0
7-hexadecene	C16H32	35507-09-6	3	0.0509163	0.0178744
7-pentadecene	C15H30		3	0.0243735	0
7-tetradecene	C14H28	41446-60-0	2	0	0.014377
9,11-octadecadienoic acid, methyl ester	C19H34O2	13038-47-6	2	1.71733	0
9,12,15-octadecatrienoic acid, methyl ester	C19H32O2	301-00-8	3	0.248254	0
9,12-octadecadienoic acid, methyl ester	C19H34O2	112-63-0	3	2.0041	0
9,12-octadecadienoic acid, methyl ester	C19H34O2	2566-97-4	3	0.524828	0.0895994
9-octadecenoic acid, methyl ester	C19H36O2	112-62-9	3	1.13245	0.0615861
acetophenone, 4-hydroxy-	C8H8O2	99-93-4	3	0	0.0273617
acetovanillone	C8H10O3		3	0.0174245	0
anhydro-sugar	C5H8O4		3	4.08819	2.0848
azulene	C10H8	275-51-4	3	0	0.0640539
benzaldehyde, 3-hydroxy-4-methoxy-	C8H8O3	621-59-0	2	0.109877	0.0482219
benzene, 1,2,3-trimethoxy-5-methyl-	C10H14O3	6443-69-2	3	0	0.0131313
benzene, 1,2,4,5-tetramethyl-	C10H14	95-93-2	2	0	0.0378385
benzene, 3-methyl-butynyl-	C11H12	1612-03-9	3	0.00668622	0
benzene, 4-ethenyl-1,2-dimethyl-	C10H12	27831-13-6	3	0.0201234	0.0228505
benzene, ethenyl-4-methoxy-	C9H10O	637-69-4	2	0.0475954	0.0533052
benzene, ethyl-4-methoxy-	C9H12O	1515-95-3	2	0	0.0605984
benzene, ethyl-methyl-2-propenyl-	C12H16	51752-50-2	3	0.0146935	0
benzene, methyl-2-(1-propynyl)-	C10H10	57497-13-9	3	0.055243	0.041208
benzene, methyl-2-cyclopropenyl-	C10H10	65051-83-4	3	0.0832534	0
benzene, pentyl-	C11H16	538-68-1	2	0	0.0347733
benzeneacetic acid	C8H8O2	103-82-2	3	0.0292727	0.0253106
benzofuran, 2,3-dihydro-	C8H8O	496-16-2	3	0.198195	0.742016
benzofuran, 2,3-dimethyl	C10H10O	3782-00-1	3	0.0575695	0.050073
benzofuran, 4,7-dimethyl-	C10H10O	28715-26-6	2	0.169165	0.181964
benzoic acid, 2,4-dimethoxy-6-propyl-, 4-carboxy-3-hydroxy-5-pentylphenyl ester	C24H30O7	104307-58-6	3	0	2.86375
benzoic acid, 3-[(2,4-dimethoxy-6-propylbenzoyl)oxy]-2-hydroxy-4-methoxy-6-propyl-	C23H28O8	69563-42-4	3	0	0.514955
benzoic acid, 3-formyl-2,4-dimethoxy-6-methyl-, 4-carboxy-3-hydroxy-2,5-dimethylphenyl ester	C20H20O8	125304-79-2	3	0.300754	0
benzoic acid, hydrazide	C7H8N2O	613-94-5	3	0	0.0528607
benzothiazole	C7H5NS	95-16-9	3	0.837092	0
benzyl-hexenyl sulfoxide	C13H18OS		3	0	0.00831946
bis(cyclopentano)[b,e]pyrazine	C10H12N2		3	0.0120975	0
butanal	C4H8O	123-72-8	3	7.05047	10.5466
butanol	C4H10O	71-36-3	3	2.07976	0.747572
butyl-2-hexylcyclopropane	C13H26		3	0	0.0691434
butyl-2-undecylcyclopropane	C18H36		3	0.0840168	0
carbonic acid, eicosyl vinyl ester	C23H44O3		2	0.0613294	0
catechol	C6H6O2	120-80-9	2	0.118019	0.329733
creosol	C8H10O2	93-51-6	2	0.930549	0.956751
cyclohexadecane	C16H32	295-65-8	3	0.0126528	0.00669133
cyclohexane, eicosyl-	C26H52	4443-55-4	3	0.022784	0
cyclohexane, undecyl-	C17H34	54105-66-7	3	0.0211111	0
cyclohexane-1,2-dione, 3-methyl-	C7H10O2	3008-43-3	3	0.0749116	0.0718624
cyclohexanone, 3,3-dimethyl-	C8H14O	2979-19-3	3	0	0.0917151
cyclohexene-carboxaldehyde, 2-(3,3-dimethyl-butenyl)	C13H20O	114048-86-1	3	0	0.0848235
cyclopentane, 3-hexyl-1,1-dimethyl-	C13H26	61142-65-2	3	0.0356857	0
cyclopentane, heneicosyl-	C26H52	6703-82-8	3	0.0206447	0.00986751
cyclopropane, ethyl-2-heptyl-	C12H24	74663-86-8	3	0.0733901	0
cyclopropanemethanol, butyl-	C8H16O	4379-16-2	3	0	0.135624
d-allose	C6H12O6	2595-97-3	3	0.823686	0.689056
decane, 2,3,5,8-tetramethyl-	C14H30	192823-15-7	3	0	0.0265158
decane, 2,3,6-trimethyl-	C13H28	62238-12-4	3	0.0488923	0
decane, 2,4-dimethyl-	C12H26	2801-84-5	3	0	0.030409
decane, 2,6,7-trimethyl-	C13H28	62108-25-2	3	0	1.40281
decane, 2,9-dimethyl-	C12H26	1002-17-1	3	0	0.0194026
decane, 3,3,5-trimethyl-	C13H28	62338-13-0	3	0.0870044	0
decane, 3,4-dimethyl-	C12H26	17312-45-7	3	0.160423	0
decane, 3-ethyl-3-methyl-	C13H28	17312-66-2	3	0	0.0153326
decanol, 2-ethyl-	C12H26O	21078-65-9	3	0	0.0480466
diazene, bis(2,2-dimethyl-phenylpropyl)-	C22H30N2	55043-60-2	3	1.69232	0.686069
dimethylanisole	C9H12O	6738-23-4	2	0.00807347	0.0128321
dimethyl-naphthalene	C12H12	573-98-8	3	0.0223277	0
docosane	C22H46	629-97-0	3	0.11512	0
docosene	C22H44	1599-67-3	2	0.0266415	0
dodec-2-enol	C12H24O	69064-37-5	3	0	0.00862974
dodecane	C12H26	112-40-3	3	1.7886	2.2347
dodecane, 2,5-dimethyl-	C14H30	56292-65-0	3	0.1468	0
dodecane, 2,6,10-trimethyl-	C15H32	3891-98-3	3	0.0665144	0.0404574
dodecane, 2,6,11-trimethyl-	C15H32	31295-56-4	3	0.224711	0.0111845
dodecane, 2,7,10-trimethyl-	C15H32	74645-98-0	3	0.253913	0.279054
dodecane, 2-methyl-	C13H28	1560-97-0	3	0	0.0315267
dodecane, 4,9-dipropyl-	C18H38	3054-63-5	3	0.065806	0
dodecanol	C12H26O	112-53-8	3	0.0197206	0
dodecene	C12H24	112-41-4	2	0.0556411	0.0772484
eicosane	C20H42	112-95-8	3	0.193568	0
eicosane, 2-cyclohexyl-	C26H52	4443-56-5	3	0.0229561	0
eicosane, 7-hexyl-	C26H54	55333-99-8	3	0.112327	0
ethanol	C2H6O	64-17-5	3	0.188473	0.0637312
ethanone, 2,5-dihydroxyphenyl-	C8H8O3	490-78-8	3	0.112664	0.117619
ethanone, 2-methylphenyl-	C9H10O	577-16-2	2	0.0404541	0
ethanone, 3,4-dihydro-pyran-2-yl-	C7H10O2	129137-87-7	3	0.122065	0
ethanone, 3-hydroxy-4-methoxyphenyl-	C9H10O3	6100-74-9	2	0.0170641	0
ethanone, 4-methylphenyl-	C9H10O	122-00-9	2	0.0382833	0
ethylcyclopentenolone	C7H10O2		3	0.0533772	0.0677943
ethylcyclotene	C7H10O2	21835-01-8	3	0.265248	0.257901
ethylene glycol	C2H6O2	107-21-1	2	0.134622	0
ethyltetrahydrofuro[2,3-b]pyran-2-one	C9H14O3		3	0.159975	0
fluorene	C13H10	86-73-7	3	0.0127152	0
furanone, 5-acetyldihydro-	C6H8O3	29393-32-6	3	0.359473	0.268481
furfuryl alcohol	C5H6O2	98-00-0	3	0.645208	0.325953
furyl hydroxymethyl ketone	C6H6O3	17678-19-2	2	0.212443	0.409955
guaiacol, 4-propyl	C10H14O2	2785-87-7	3	0.0669452	0.0670738
guanosine	C10H13N5O5	118-00-3	3	1.60633	0.99212
heneicosane	C21H44	629-94-7	3	0.110001	0
heneicosanoic acid	C21H42O2	2363-71-5	3	0.0208877	0.00964605
heneicosanoic acid, methyl ester	C22H44O2	6064-90-0	3	0.0489203	0.0262077
hentriacontane	C31H64	630-04-6	3	0.0160429	0.0828373
hepta-1,2,4,6-tetraene	C7H8	69961-24-6	3	0	0.00976931
heptacosane	C27H56	593-49-7	3	0	0.0612926
heptacosanoic acid, methyl ester	C28H56O2	55682-91-2	3	0.0185524	0
heptadecane	C17H36	629-78-7	3	0.278807	0.0710456
heptadecane, 2,6,10,14-tetramethyl-	C21H44	18344-37-1	3	0.0583644	0
heptadecane, 2,6,10,15-tetramethyl-	C21H44	54833-48-6	3	0.140053	0.0161284
heptadecene	C17H34	6765-39-5	2	0.0229654	0
heptane, 2,6-dimethyl-	C9H20	1072-05-5	3	0	0.0154752
heptane, 3-ethyl-3-methyl-	C10H22	17302-01-1	3	0.0432774	0.0157266
heptanol, 2-propyl-	C10H22O	10042-59-8	3	0	0.0119901
hexacosanol	C26H54O	506-52-5	3	0.00647614	0.0177381
hexadecane	C16H34	544-76-3	3	1.24929	0.14213
hexadecane, 6,11-dipentyl-	C26H54	15874-03-0	3	0	0.00711156
hexadecanoic acid, methyl ester	C17H34O2	112-39-0	3	1.56103	0.101719
hexanoic acid, anhydride	C12H22O3	2051-49-2	3	0	0.136202
hexanol, 2-ethyl-	C8H18O	104-76-7	3	3.59388	2.58043
homosyringaldehyde	C10H12O4	87345-52-6	2	0	0.0231862
indanone, 3-methyl-	C10H10O	6072-57-7	3	0.0260598	0.0228038
indene, 1,1-dimethyl-	C11H12	18636-55-0	2	0	0.00613961
indene, 2,3-dihydro-1,1-dimethyl-	C11H14	4912-92-9	3	0	0.00923366
indene, 2,3-dihydro-4-methyl-	C10H12	824-22-6	2	0.0145469	0.018963
indene, 2,3-dihydro-5-methyl-	C10H12	874-35-1	3	0.016317	0.0164916
indene, 2-methyl-	C10H10	2177-47-1	3	0	0.0674966
indene, 3-methyl-	C10H10	767-60-2	2	0.0751511	0
indene, methyl-	C10H10	767-59-9	3	0	0.0655453
indene, methylene-	C10H8	2471-84-3	3	0.0843064	0.0668375
indenone, 2,3-dihydro-	C9H8O	83-33-0	3	0.111341	0.108042
indenone, 2,3-dihydro-2-methyl-	C10H10O	17496-14-9	3	0	0.0216057
indenone, 2,3-dihydro-3,3,6-trimethyl-	C12H14O	54484-71-8	3	0.0144419	0
levoglucosan	C6H10O5	498-07-7	3	4.8464	2.50943
levoglucosenone	C6H6O3	37112-31-5	2	0.179577	0.328193
maltol	C6H6O3	118-71-8	3	0.0518881	0.0390677
methyl 2,4,4-trimethyl-5-oxocyclopent-1-enecarboxylate	C10H14O3		3	0	0.0310767
methyl 5-(4-methoxyphenyl)-2,2,4,4-tetramethyl-3,5-dioxopentanoate	C17H22O5		3	0	0.0194497
methyl glycolate	C3H6O3	96-35-5	3	0.0466435	0.0194611
methyl isostearate	C19H38O2	5129-61-3	3	0.395962	0.0260426
methyl-2,3-dihydroindene	C10H12	27133-93-3	3	0.0154123	0
methyldecahydronaphthalene	C11H20	2958-75-0	3	0	0.0116482
naphthalene	C10H8	91-20-3	3	0.0908562	0.0667489
naphthalene, 1,2-dihydro-2-methyl-	C11H12	21564-79-4	3	0	0.0143999
naphthalene, 1,2-dihydro-4-methyl-	C11H12	4373-13-1	3	0.0922527	0.0366811
naphthalene, 1,4-dimethyl-	C12H12	571-58-4	3	0.024386	0
naphthalene, 1,7-dimethyl-	C12H12	575-37-1	3	0.0315414	0.00813853
naphthalene, methyl-	C11H10	90-12-0	3	0.0658774	0.0313944
n-benzylindole	C15H13N		3	0	0.065356
neophytadiene	C20H38	504-96-1	3	0.0223957	0
n-methyl succinimide	C5H7NO2	1121-07-9	3	0.0523153	0
n-methyl-4-cyano-1-azabuta-1,3-diene	C5H6N2		3	0.283683	0.223073
nonacosanol	C29H60O	25154-56-7	3	0.0157813	0
nonadecane	C19H40	629-92-5	3	0.10059	0
nonadecanol	C19H40O	1454-84-8	3	0.00535794	0
nonadecene	C19H38	18435-45-5	3	0.0296293	0
nonanal	C9H18O	124-19-6	3	0.0462672	0.0551186
nonane, 3-methyl-5-propyl-	C13H28	31081-18-2	3	0.218067	0
nonanol, 4,8-dimethyl-	C11H24O	33933-80-1	3	0.0354152	0
nonatriacontane	C39H80	7194-86-7	3	0.152582	0
nonene	C9H18	124-11-8	3	0.0148869	0
nonene, 4,6,8-trimethyl-	C12H24	54410-98-9	3	0	0.0111962
octadecane	C18H38	593-45-3	3	0.475064	0
octadecanoic acid, 17-methyl-, methyl ester	C20H40O2	55124-97-5	3	0.0472053	0.0249747
octane, 2,4,6-trimethyl-	C11H24	62016-37-9	3	0.0224157	0
octanoic acid	C8H16O2	124-07-2	3	0.0710741	0
octanol, 2-butyl-	C12H26O	3913-02-8	3	0	0.0117321
orcinol, ortho-, methyl-	C8H10O2	3209-13-0	3	0	0.0203082
oxalic acid, allyl tetradecyl ester	C19H34O4		3	0.0367084	0
oxalic acid, allyl tridecyl ester	C18H32O4		3	0.0150618	0
oxirane, ethyl-	C4H8O	106-88-7	3	0	0.0311149
pentacontanol	C50H102O	40710-43-8	3	0.147438	0
pentacosane	C25H52	629-99-2	3	0.186524	0
pentacosene	C25H50	16980-85-1	2	0.0929009	0
pentadecane	C15H32	629-62-9	3	0.103155	0.0580504
pentadecanoic acid, 14-methyl-, methyl ester	C17H34O2	5129-60-2	3	0.0466203	0.0570344
pentadecene	C15H30	13360-61-7	3	0.0468881	0
pentanol, 2-ethyl-4-methyl-	C8H18O	106-67-2	3	0.0936985	0.165386
pentatriacontane	C35H72	630-07-9	3	0.893351	0.182224
petanol	C5H12O	71-41-0	3	0	0.260172
phenol, 2-(methylethyl)-, methylcarbamate	C11H15NO2	2631-40-5	3	0	0.0409111
phenol, 2,4,5-trimethyl-	C9H12O	496-78-6	3	0.0559813	0
phenol, 2,4,6-trimethyl-	C9H12O	527-60-6	3	0.0906758	0.0498168
phenol, 2,4-dimethyl-	C8H10O	105-67-9	3	0.504331	0.379222
phenol, 2,6-dimethoxy-4-(2-propenyl)-	C11H14O3	6627-88-9	3	0.161434	0.232372
phenol, 2,6-dimethyl-	C8H10O	576-26-1	3	0.0933598	0.078254
phenol, 2-ethyl-4-methyl-	C9H12O	3855-26-3	2	0	0.252041
phenol, 2-ethyl-5-methyl-	C9H12O	1687-61-2	3	0	0.254723
phenol, 2-methoxy-4-(1-propenyl)-	C10H12O2	5912-86-7	3	0	0.169068
phenol, 2-methoxy-4-(1-propenyl)-	C10H12O2	97-54-1	3	0.284345	0.0972972
phenol, 2-methoxy-4-(2-propenyl)-	C10H12O2	97-53-0	3	0.0715376	0.0271719
phenol, 2-methoxy-4-(2-propenyl)-, acetate	C12H14O3	93-28-7	2	0	0.00741435
phenol, 3,4,5-trimethyl-	C9H12O	527-54-8	3	0	0.025904
phenol, 3-methylethyl-	C9H12O	618-45-1	3	0.0856105	0
phenol, 4-ethyl-	C8H10O	123-07-9	3	2.58135	2.7874
phenol, 4-ethyl-2-methyl-	C9H12O	2219-73-0	3	0	0.0396612
phenol, 4-ethyl-3-methyl-	C9H12O	1123-94-0	3	0.0442507	0
phenol, 4-isopropyl-	C9H12O	99-89-8	3	0	0.0687728
phenol, 4-methoxy-	C7H8O2	150-76-5	3	0	0.268447
phenol, 4-propyl-	C9H12O	645-56-7	2	0	0.0408324
phenol, 5-ethenyl-2-methoxy-	C9H10O2	621-58-9	2	0.0779496	0.0814541
phenyl-2-cyclopropylacetylene	C11H10		3	0.0292668	0
phosphonic acid, dioctadecyl ester	C36H75O3P	19047-85-9	3	0.0224238	0
phytol acetate	C22H42O2	76337-16-1	3	0.0377856	0
phytone	C18H36O	502-69-2	3	0.0515155	0
propanoic acid, 2-methyl-, 1,1-dimethylethyl-2-methyl-1,3-propanediyl ester	C16H30O4	74381-40-1	3	0.043247	0
propanol	C3H8O2	71-23-8	3	0	0.138299
propene, 2-methoxy-	C4H8O	116-11-0	3	0.104546	0
propylenglycol	C3H8O2	57-55-6	3	0.178523	0
pyran-4-one, 2,3-dihydro-3,5-dihydroxy-6-methyl-	C6H8O4	28564-83-2	2	0	1.10644
pyran-4-one, 2-hydroxy-3-methyl-	C6H6O3	61892-88-4	3	0.070374	0.0578151
quinuclidinium-methanesulfonate	C8H17NO3S	126821-96-3	3	0	0.678051
sulfurous acid, 2-ethylhexyl hexyl ester	C14H30O3S		3	0.142058	0
sulfurous acid, 2-ethylhexyl undecyl ester	C19H40O3S		3	0.0543238	0
tert-butyl(3-cyanomethyl-cyclohexa-1,4-dien-3-yl)methylphosphane-borane	C13H23BNP		3	0	0.0161199
tetracosane, 11-decyl-	C34H70	55429-84-0	3	0.0353086	0
tetradecanal	C14H28O	124-25-4	3	0.0132678	0
tetradecane	C14H30	629-59-4	3	0.288228	0.230578
tetradecane, 6,9-dimethyl-	C16H34	55045-13-1	3	0.0112969	0
tetradecene	C14H28	1120-36-1	2	0.0453028	0.0343142
tetratetracontane	C44H90	7098-22-8	3	0.0650469	0.0145498
thioglycolic acid	C2H4O2S	68-11-1	2	5.8954	6.12709
trans-3-methoxy-5-(4-methoxyphenyl)-1,2,4-trioxolane	C10H12O5	130011-75-5	3	0	0.0211657
tridecane	C13H28	629-50-5	3	0.622095	0.134193
tridecane, 7-hexyl-	C19H40	7225-66-3	3	0	0.028434
tridecanol	C13H28O	112-70-9	3	0	0.0156692
tridecene	C13H26	2437-56-1	3	0.021651	0
undecane	C11H24	1120-21-4	2	2.62884	2.69798
undecane, 2,10-dimethyl-	C13H28	17301-27-8	3	0.0124038	0
undecane, 2-methyl-	C12H26	7045-71-8	2	0	0.0645835
undecane, 3,7-dimethyl-	C13H28	17301-29-0	2	0.144528	0.0649579
undecane, 3,8-dimethyl-	C13H28	17301-30-3	3	0.121338	0
undecane, 4,7-dimethyl-	C13H28	17301-32-5	3	0.0570884	0.0477054
undecane, 4-methyl-	C12H26	2980-69-0	3	0.0510083	0
vinyl n-cyclohexylcarbamate	C9H15NO2	64294-82-2	3	0.0984973	0
xylenol, 1,3,5-	C8H10O	108-68-9	3	0.0837718	0.0733909
xylenol, 2,3-	C8H10O	526-75-0	3	0.0974689	0
xylenol, 2,5-	C8H10O	95-87-4	3	0.103282	0.0711308

## Sheet: Figure S1
Figure S1 - Apex plot of substituted phenols, methoxyphenols, and dimethoxyphenols
